# Supplementary material for: Fine-Scale Environmental Heterogeneity Drives Intra- and Inter-Site Variation in Taraxacum officinale Flowering Phenology
Source: Plants (Basel). 2025 Jul 17;14(14):2211. doi: 10.3390/plants14142211 (PMC12300160; doi:10.3390/plants14142211)
Supplement: Supplementary file 1 [file plants-14-02211-s001.zip]

Archive with 1 entries (1 files):
- plants-3746994-supplementary.pdf
